# Supplementary material for: Differential Effects of Curcumin and Cordycepin on Oral Squamous Cell Carcinoma Cells: ROS-Mediated Cytotoxicity and Real-Time Morphological Analysis
Source: Molecules. 2026 Apr 7;31(7):1221. doi: 10.3390/molecules31071221 (PMC13074636; doi:10.3390/molecules31071221)
Supplement: Supplementary file 1 [file molecules-31-01221-s001.zip]

Archive with 2 entries (1 files):
- molecules-4195500-supplementary/
- molecules-4195500-supplementary/original data.xlsx
