# Supplementary material for: Differential Effects of Curcumin and Cordycepin on Oral Squamous Cell Carcinoma Cells: ROS-Mediated Cytotoxicity and Real-Time Morphological Analysis
Source: Molecules. 2026 Apr 7;31(7):1221. doi: 10.3390/molecules31071221 (PMC13074636; doi:10.3390/molecules31071221)
Supplement: Supplementary file 1 [file molecules-31-01221-s001.zip › molecules-4195500-supplementary/original data.xlsx]

## Sheet: MTT
	MTT
	Cell line	Time	Treatment	Value		Cell line	Time	Treatment	Value
	HGEpiC	24h	Control	0.743		OECM-1	24h	Control	0.53
	HGEpiC	24h	Control	0.773		OECM-1	24h	Control	0.587
	HGEpiC	24h	Control	0.878		OECM-1	24h	Control	0.544
	HGEpiC	24h	Co50µM	0.828		OECM-1	24h	Co50µM	0.524
	HGEpiC	24h	Co50µM	0.886		OECM-1	24h	Co50µM	0.633
	HGEpiC	24h	Co50µM	0.842		OECM-1	24h	Co50µM	0.553
	HGEpiC	24h	Co150µM	0.506		OECM-1	24h	Co150µM	0.489
	HGEpiC	24h	Co150µM	0.501		OECM-1	24h	Co150µM	0.565
	HGEpiC	24h	Co150µM	0.532		OECM-1	24h	Co150µM	0.486
	HGEpiC	24h	Cu50µM	0.723		OECM-1	24h	Cu50µM	0.333
	HGEpiC	24h	Cu50µM	0.653		OECM-1	24h	Cu50µM	0.32
	HGEpiC	24h	Cu50µM	0.709		OECM-1	24h	Cu50µM	0.357
	HGEpiC	24h	Cu150µM	0.006		OECM-1	24h	Cu150µM	0.032
	HGEpiC	24h	Cu150µM	0.012		OECM-1	24h	Cu150µM	0.006
	HGEpiC	24h	Cu150µM	0.01		OECM-1	24h	Cu150µM	0.011
	HGEpiC	24h	CC50µM	0.693		OECM-1	24h	CC50µM	0.318
	HGEpiC	24h	CC50µM	0.625		OECM-1	24h	CC50µM	0.364
	HGEpiC	24h	CC50µM	0.548		OECM-1	24h	CC50µM	0.42
	HGEpiC	24h	CC150µM	0.01		OECM-1	24h	CC150µM	0.007
	HGEpiC	24h	CC150µM	0.011		OECM-1	24h	CC150µM	0.01
	HGEpiC	24h	CC150µM	0.01		OECM-1	24h	CC150µM	0.009
	HGEpiC	48h	Control	1.101		OECM-1	48h	Control	0.738
	HGEpiC	48h	Control	1.263		OECM-1	48h	Control	0.647
	HGEpiC	48h	Control	1.041		OECM-1	48h	Control	0.735
	HGEpiC	48h	Co50µM	1.037		OECM-1	48h	Co50µM	0.542
	HGEpiC	48h	Co50µM	1.173		OECM-1	48h	Co50µM	0.656
	HGEpiC	48h	Co50µM	1.177		OECM-1	48h	Co50µM	0.809
	HGEpiC	48h	Co150µM	0.782		OECM-1	48h	Co150µM	0.763
	HGEpiC	48h	Co150µM	0.774		OECM-1	48h	Co150µM	0.69
	HGEpiC	48h	Co150µM	0.789		OECM-1	48h	Co150µM	0.687
	HGEpiC	48h	Cu50µM	0.446		OECM-1	48h	Cu50µM	0.265
	HGEpiC	48h	Cu50µM	0.331		OECM-1	48h	Cu50µM	0.288
	HGEpiC	48h	Cu50µM	0.399		OECM-1	48h	Cu50µM	0.294
	HGEpiC	48h	Cu150µM	0.009		OECM-1	48h	Cu150µM	0.009
	HGEpiC	48h	Cu150µM	0.022		OECM-1	48h	Cu150µM	0.012
	HGEpiC	48h	Cu150µM	0.01		OECM-1	48h	Cu150µM	0.044
	HGEpiC	48h	CC50µM	0.699		OECM-1	48h	CC50µM	0.444
	HGEpiC	48h	CC50µM	0.657		OECM-1	48h	CC50µM	0.435
	HGEpiC	48h	CC50µM	0.768		OECM-1	48h	CC50µM	0.305
	HGEpiC	48h	CC150µM	0.007		OECM-1	48h	CC150µM	0.004
	HGEpiC	48h	CC150µM	0.019		OECM-1	48h	CC150µM	0.013
	HGEpiC	48h	CC150µM	0.021		OECM-1	48h	CC150µM	0.006

## Sheet: LDH
	LDH
	Cell line	Time	Treatment	Value		Cell line	Time	Treatment	Value
	HGEpiC	24h	Control	0.094		OECM-1	24h	Control	0.096
	HGEpiC	24h	Control	0.142		OECM-1	24h	Control	0.088
	HGEpiC	24h	Control	0.093		OECM-1	24h	Control	0.084
	HGEpiC	24h	Co50µM	0.118		OECM-1	24h	Co50µM	0.093
	HGEpiC	24h	Co50µM	0.104		OECM-1	24h	Co50µM	0.084
	HGEpiC	24h	Co50µM	0.112		OECM-1	24h	Co50µM	0.077
	HGEpiC	24h	Co150µM	0.109		OECM-1	24h	Co150µM	0.081
	HGEpiC	24h	Co150µM	0.104		OECM-1	24h	Co150µM	0.08
	HGEpiC	24h	Co150µM	0.112		OECM-1	24h	Co150µM	0.097
	HGEpiC	24h	Cu50µM	0.108		OECM-1	24h	Cu50µM	0.09
	HGEpiC	24h	Cu50µM	0.11		OECM-1	24h	Cu50µM	0.112
	HGEpiC	24h	Cu50µM	0.111		OECM-1	24h	Cu50µM	0.088
	HGEpiC	24h	Cu150µM	0.248		OECM-1	24h	Cu150µM	0.153
	HGEpiC	24h	Cu150µM	0.232		OECM-1	24h	Cu150µM	0.151
	HGEpiC	24h	Cu150µM	0.224		OECM-1	24h	Cu150µM	0.147
	HGEpiC	24h	CC50µM	0.119		OECM-1	24h	CC50µM	0.086
	HGEpiC	24h	CC50µM	0.099		OECM-1	24h	CC50µM	0.08
	HGEpiC	24h	CC50µM	0.108		OECM-1	24h	CC50µM	0.088
	HGEpiC	24h	CC150µM	0.252		OECM-1	24h	CC150µM	0.157
	HGEpiC	24h	CC150µM	0.244		OECM-1	24h	CC150µM	0.162
	HGEpiC	24h	CC150µM	0.247		OECM-1	24h	CC150µM	0.199
	HGEpiC	48h	Control	0.142		OECM-1	48h	Control	0.038
	HGEpiC	48h	Control	0.111		OECM-1	48h	Control	0.035
	HGEpiC	48h	Control	0.1		OECM-1	48h	Control	0.054
	HGEpiC	48h	Co50µM	0.134		OECM-1	48h	Co50µM	0.035
	HGEpiC	48h	Co50µM	0.09		OECM-1	48h	Co50µM	0.039
	HGEpiC	48h	Co50µM	0.104		OECM-1	48h	Co50µM	0.036
	HGEpiC	48h	Co150µM	0.141		OECM-1	48h	Co150µM	0.034
	HGEpiC	48h	Co150µM	0.172		OECM-1	48h	Co150µM	0.036
	HGEpiC	48h	Co150µM	0.118		OECM-1	48h	Co150µM	0.04
	HGEpiC	48h	Cu50µM	0.214		OECM-1	48h	Cu50µM	0.057
	HGEpiC	48h	Cu50µM	0.23		OECM-1	48h	Cu50µM	0.065
	HGEpiC	48h	Cu50µM	0.24		OECM-1	48h	Cu50µM	0.076
	HGEpiC	48h	Cu150µM	0.352		OECM-1	48h	Cu150µM	0.133
	HGEpiC	48h	Cu150µM	0.266		OECM-1	48h	Cu150µM	0.228
	HGEpiC	48h	Cu150µM	0.344		OECM-1	48h	Cu150µM	0.341
	HGEpiC	48h	CC50µM	0.237		OECM-1	48h	CC50µM	0.061
	HGEpiC	48h	CC50µM	0.288		OECM-1	48h	CC50µM	0.052
	HGEpiC	48h	CC50µM	0.211		OECM-1	48h	CC50µM	0.042
	HGEpiC	48h	CC150µM	0.355		OECM-1	48h	CC150µM	0.171
	HGEpiC	48h	CC150µM	0.34		OECM-1	48h	CC150µM	0.232
	HGEpiC	48h	CC150µM	0.316		OECM-1	48h	CC150µM	0.202

## Sheet: NO
	NO
	Cell line	Time	Treatment	Value		Cell line	Time	Treatment	Value
	HGEpiC	24h	Control	0.082		OECM-1	24h	Control	1.138
	HGEpiC	24h	Control	0.076		OECM-1	24h	Control	1.084
	HGEpiC	24h	Control	0.08		OECM-1	24h	Control	1.008
	HGEpiC	24h	Co50µM	0.073		OECM-1	24h	Co50µM	1.028
	HGEpiC	24h	Co50µM	0.074		OECM-1	24h	Co50µM	0.946
	HGEpiC	24h	Co50µM	0.073		OECM-1	24h	Co50µM	1.06
	HGEpiC	24h	Co150µM	0.07		OECM-1	24h	Co150µM	1.123
	HGEpiC	24h	Co150µM	0.076		OECM-1	24h	Co150µM	0.948
	HGEpiC	24h	Co150µM	0.07		OECM-1	24h	Co150µM	1.141
	HGEpiC	24h	Cu50µM	0.082		OECM-1	24h	Cu50µM	0.96
	HGEpiC	24h	Cu50µM	0.083		OECM-1	24h	Cu50µM	1.028
	HGEpiC	24h	Cu50µM	0.129		OECM-1	24h	Cu50µM	1.181
	HGEpiC	24h	Cu150µM	0.101		OECM-1	24h	Cu150µM	1.121
	HGEpiC	24h	Cu150µM	0.115		OECM-1	24h	Cu150µM	1.129
	HGEpiC	24h	Cu150µM	0.144		OECM-1	24h	Cu150µM	0.991
	HGEpiC	24h	CC50µM	0.093		OECM-1	24h	CC50µM	1.134
	HGEpiC	24h	CC50µM	0.083		OECM-1	24h	CC50µM	1.196
	HGEpiC	24h	CC50µM	0.122		OECM-1	24h	CC50µM	1.166
	HGEpiC	24h	CC150µM	0.103		OECM-1	24h	CC150µM	1.153
	HGEpiC	24h	CC150µM	0.112		OECM-1	24h	CC150µM	1.115
	HGEpiC	24h	CC150µM	0.146		OECM-1	24h	CC150µM	1.144
	HGEpiC	48h	Control	0.076		OECM-1	48h	Control	1.015
	HGEpiC	48h	Control	0.073		OECM-1	48h	Control	1.109
	HGEpiC	48h	Control	0.074		OECM-1	48h	Control	1.178
	HGEpiC	48h	Co50µM	0.073		OECM-1	48h	Co50µM	1.118
	HGEpiC	48h	Co50µM	0.072		OECM-1	48h	Co50µM	1.141
	HGEpiC	48h	Co50µM	0.071		OECM-1	48h	Co50µM	1.092
	HGEpiC	48h	Co150µM	0.074		OECM-1	48h	Co150µM	1.125
	HGEpiC	48h	Co150µM	0.073		OECM-1	48h	Co150µM	1.154
	HGEpiC	48h	Co150µM	0.072		OECM-1	48h	Co150µM	1.163
	HGEpiC	48h	Cu50µM	0.084		OECM-1	48h	Cu50µM	1.098
	HGEpiC	48h	Cu50µM	0.081		OECM-1	48h	Cu50µM	1.163
	HGEpiC	48h	Cu50µM	0.278		OECM-1	48h	Cu50µM	1.035
	HGEpiC	48h	Cu150µM	0.109		OECM-1	48h	Cu150µM	1.092
	HGEpiC	48h	Cu150µM	0.107		OECM-1	48h	Cu150µM	1.097
	HGEpiC	48h	Cu150µM	0.264		OECM-1	48h	Cu150µM	0.942
	HGEpiC	48h	CC50µM	0.087		OECM-1	48h	CC50µM	1.086
	HGEpiC	48h	CC50µM	0.078		OECM-1	48h	CC50µM	1.209
	HGEpiC	48h	CC50µM	0.229		OECM-1	48h	CC50µM	1.138
	HGEpiC	48h	CC150µM	0.106		OECM-1	48h	CC150µM	1.149
	HGEpiC	48h	CC150µM	0.104		OECM-1	48h	CC150µM	1.143
	HGEpiC	48h	CC150µM	0.225		OECM-1	48h	CC150µM	1.126

## Sheet: ROS
	ROS
	Cell line	Time	Treatment	Value		Cell line	Time	Treatment	Value
	HGEpiC	24h	Control	806		OECM-1	24h	Control	119
	HGEpiC	24h	Control	704		OECM-1	24h	Control	84
	HGEpiC	24h	Control	887		OECM-1	24h	Control	23
	HGEpiC	24h	Co50µM	621		OECM-1	24h	Co50µM	607
	HGEpiC	24h	Co50µM	744		OECM-1	24h	Co50µM	704
	HGEpiC	24h	Co50µM	748		OECM-1	24h	Co50µM	742
	HGEpiC	24h	Co150µM	1269		OECM-1	24h	Co150µM	1288
	HGEpiC	24h	Co150µM	912		OECM-1	24h	Co150µM	1055
	HGEpiC	24h	Co150µM	1265		OECM-1	24h	Co150µM	925
	HGEpiC	24h	Cu50µM	1060		OECM-1	24h	Cu50µM	5099
	HGEpiC	24h	Cu50µM	857		OECM-1	24h	Cu50µM	4715
	HGEpiC	24h	Cu50µM	902		OECM-1	24h	Cu50µM	5034
	HGEpiC	24h	Cu150µM	997		OECM-1	24h	Cu150µM	9719
	HGEpiC	24h	Cu150µM	1116		OECM-1	24h	Cu150µM	9159
	HGEpiC	24h	Cu150µM	1060		OECM-1	24h	Cu150µM	10995
	HGEpiC	24h	CC50µM	1225		OECM-1	24h	CC50µM	1951
	HGEpiC	24h	CC50µM	1326		OECM-1	24h	CC50µM	1980
	HGEpiC	24h	CC50µM	1279		OECM-1	24h	CC50µM	2186
	HGEpiC	24h	CC150µM	1232		OECM-1	24h	CC150µM	8474
	HGEpiC	24h	CC150µM	1011		OECM-1	24h	CC150µM	6200
	HGEpiC	24h	CC150µM	1188		OECM-1	24h	CC150µM	8221
	HGEpiC	48h	Control	550		OECM-1	48h	Control	269
	HGEpiC	48h	Control	420		OECM-1	48h	Control	406
	HGEpiC	48h	Control	304		OECM-1	48h	Control	403
	HGEpiC	48h	Co50µM	631		OECM-1	48h	Co50µM	292
	HGEpiC	48h	Co50µM	569		OECM-1	48h	Co50µM	616
	HGEpiC	48h	Co50µM	616		OECM-1	48h	Co50µM	374
	HGEpiC	48h	Co150µM	1619		OECM-1	48h	Co150µM	1767
	HGEpiC	48h	Co150µM	1555		OECM-1	48h	Co150µM	1330
	HGEpiC	48h	Co150µM	1724		OECM-1	48h	Co150µM	1814
	HGEpiC	48h	Cu50µM	1148		OECM-1	48h	Cu50µM	3223
	HGEpiC	48h	Cu50µM	1290		OECM-1	48h	Cu50µM	3802
	HGEpiC	48h	Cu50µM	1006		OECM-1	48h	Cu50µM	3324
	HGEpiC	48h	Cu150µM	1441		OECM-1	48h	Cu150µM	12827
	HGEpiC	48h	Cu150µM	1300		OECM-1	48h	Cu150µM	11772
	HGEpiC	48h	Cu150µM	1517		OECM-1	48h	Cu150µM	12156
	HGEpiC	48h	CC50µM	1133		OECM-1	48h	CC50µM	3941
	HGEpiC	48h	CC50µM	1253		OECM-1	48h	CC50µM	4525
	HGEpiC	48h	CC50µM	1389		OECM-1	48h	CC50µM	4495
	HGEpiC	48h	CC150µM	2131		OECM-1	48h	CC150µM	10834
	HGEpiC	48h	CC150µM	1890		OECM-1	48h	CC150µM	11705
	HGEpiC	48h	CC150µM	2899		OECM-1	48h	CC150µM	9354

## Sheet: Caspase-37 activity
	Caspase-3/7 activity
	Cell line	Time	Treatment	Value		Cell line	Time	Treatment	Value
	HGEpiC	24h	Control	148232		OECM-1	24h	Control	140152
	HGEpiC	24h	Control	144827		OECM-1	24h	Control	159704
	HGEpiC	24h	Control	140359		OECM-1	24h	Control	155109
	HGEpiC	24h	Co50µM	147773		OECM-1	24h	Co50µM	161617
	HGEpiC	24h	Co50µM	145677		OECM-1	24h	Co50µM	159635
	HGEpiC	24h	Co50µM	145316		OECM-1	24h	Co50µM	161040
	HGEpiC	24h	Co150µM	144084		OECM-1	24h	Co150µM	161770
	HGEpiC	24h	Co150µM	145325		OECM-1	24h	Co150µM	161466
	HGEpiC	24h	Co150µM	145759		OECM-1	24h	Co150µM	155581
	HGEpiC	24h	Cu50µM	155421		OECM-1	24h	Cu50µM	169290
	HGEpiC	24h	Cu50µM	155937		OECM-1	24h	Cu50µM	171504
	HGEpiC	24h	Cu50µM	155793		OECM-1	24h	Cu50µM	170993
	HGEpiC	24h	Cu150µM	258419		OECM-1	24h	Cu150µM	244904
	HGEpiC	24h	Cu150µM	257455		OECM-1	24h	Cu150µM	249548
	HGEpiC	24h	Cu150µM	251221		OECM-1	24h	Cu150µM	243000
	HGEpiC	24h	CC50µM	178351		OECM-1	24h	CC50µM	172242
	HGEpiC	24h	CC50µM	175051		OECM-1	24h	CC50µM	169958
	HGEpiC	24h	CC50µM	174543		OECM-1	24h	CC50µM	156327
	HGEpiC	24h	CC150µM	258327		OECM-1	24h	CC150µM	211773
	HGEpiC	24h	CC150µM	256717		OECM-1	24h	CC150µM	232607
	HGEpiC	24h	CC150µM	259177		OECM-1	24h	CC150µM	238950
	HGEpiC	48h	Control	136918		OECM-1	48h	Control	156057
	HGEpiC	48h	Control	135252		OECM-1	48h	Control	158803
	HGEpiC	48h	Control	135198		OECM-1	48h	Control	157693
	HGEpiC	48h	Co50µM	139202		OECM-1	48h	Co50µM	157549
	HGEpiC	48h	Co50µM	137544		OECM-1	48h	Co50µM	154582
	HGEpiC	48h	Co50µM	137597		OECM-1	48h	Co50µM	153462
	HGEpiC	48h	Co150µM	142562		OECM-1	48h	Co150µM	159537
	HGEpiC	48h	Co150µM	142497		OECM-1	48h	Co150µM	158223
	HGEpiC	48h	Co150µM	148251		OECM-1	48h	Co150µM	161998
	HGEpiC	48h	Cu50µM	171773		OECM-1	48h	Cu50µM	171623
	HGEpiC	48h	Cu50µM	166917		OECM-1	48h	Cu50µM	163978
	HGEpiC	48h	Cu50µM	192101		OECM-1	48h	Cu50µM	166508
	HGEpiC	48h	Cu150µM	249254		OECM-1	48h	Cu150µM	198134
	HGEpiC	48h	Cu150µM	250920		OECM-1	48h	Cu150µM	231574
	HGEpiC	48h	Cu150µM	251367		OECM-1	48h	Cu150µM	207858
	HGEpiC	48h	CC50µM	159072		OECM-1	48h	CC50µM	162964
	HGEpiC	48h	CC50µM	175417		OECM-1	48h	CC50µM	177267
	HGEpiC	48h	CC50µM	179727		OECM-1	48h	CC50µM	166883
	HGEpiC	48h	CC150µM	239665		OECM-1	48h	CC150µM	220952
	HGEpiC	48h	CC150µM	244874		OECM-1	48h	CC150µM	221019
	HGEpiC	48h	CC150µM	248306		OECM-1	48h	CC150µM	243191

## Sheet: Confluence
	Confluence
	linie	timp	concentratie	replicat	valoare
	OECM-1	0h	Control	1	34.5
	OECM-1	0h	Control	2	41
	OECM-1	0h	Control	3	27.6
	OECM-1	24h	Control	1	44.6
	OECM-1	24h	Control	2	86.6
	OECM-1	24h	Control	3	39.8
	OECM-1	48h	Control	1	70.5
	OECM-1	48h	Control	2	98.5
	OECM-1	48h	Control	3	54.8
	OECM-1	0h	Cu50	1	39.4
	OECM-1	0h	Cu50	2	36.1
	OECM-1	0h	Cu50	3	36.5
	OECM-1	24h	Cu50	1	20.8
	OECM-1	24h	Cu50	2	16.9
	OECM-1	24h	Cu50	3	20.9
	OECM-1	48h	Cu50	1	19.4
	OECM-1	48h	Cu50	2	15.2
	OECM-1	48h	Cu50	3	17.8
	OECM-1	0h	Cu150	1	35.8
	OECM-1	0h	Cu150	2	33.7
	OECM-1	0h	Cu150	3	33
	OECM-1	24h	Cu150	1	22.8
	OECM-1	24h	Cu150	2	21.5
	OECM-1	24h	Cu150	3	22
	OECM-1	48h	Cu150	1	22.9
	OECM-1	48h	Cu150	2	21.4
	OECM-1	48h	Cu150	3	21.4
	OECM-1	0h	Co50	1	38.9
	OECM-1	0h	Co50	2	34.2
	OECM-1	0h	Co50	3	30.3
	OECM-1	24h	Co50	1	48.8
	OECM-1	24h	Co50	2	44.6
	OECM-1	24h	Co50	3	57.5
	OECM-1	48h	Co50	1	94.9
	OECM-1	48h	Co50	2	88.3
	OECM-1	48h	Co50	3	93.4
	OECM-1	0h	Co150	1	39.1
	OECM-1	0h	Co150	2	37.1
	OECM-1	0h	Co150	3	33
	OECM-1	24h	Co150	1	33.2
	OECM-1	24h	Co150	2	36.7
	OECM-1	24h	Co150	3	27.6
	OECM-1	48h	Co150	1	35.7
	OECM-1	48h	Co150	2	23.1
	OECM-1	48h	Co150	3	25.9
	OECM-1	0h	CC50	1	38
	OECM-1	0h	CC50	2	37
	OECM-1	0h	CC50	3	23.8
	OECM-1	24h	CC50	1	19.6
	OECM-1	24h	CC50	2	18.3
	OECM-1	24h	CC50	3	15.2
	OECM-1	48h	CC50	1	16.3
	OECM-1	48h	CC50	2	17.3
	OECM-1	48h	CC50	3	13.1
	OECM-1	0h	cc150	1	35.2
	OECM-1	0h	cc150	2	28.2
	OECM-1	0h	cc150	3	29.4
	OECM-1	24h	cc150	1	23.4
	OECM-1	24h	cc150	2	19.3
	OECM-1	24h	cc150	3	18.4
	OECM-1	48h	cc150	1	23.3
	OECM-1	48h	cc150	2	19.6
	OECM-1	48h	cc150	3	18.5

## Sheet: Area µm²
	Area (µm²)
		Control					Cu150 µm
		0 h	24 h	48 h			0 h	24 h	48 h
	OECM-1	106	646	263		OECM-1	235.746	165.634	140.835
	OECM-1	233	234	582		OECM-1	327.594	258.095	203.905
	OECM-1	307	563	566		OECM-1	339.841	421.586	184.922
	OECM-1	287	130	1006		OECM-1	642.942	533.336	370.457
	OECM-1	299	418	587		OECM-1	483.125	345.046	239.113
	OECM-1	593	297	559		OECM-1	121.853	290.549	172.37
	OECM-1	489	387	722		OECM-1	406.585	244.93	211.252
	OECM-1	384	569	1185		OECM-1	312.592	239.113	202.068
	OECM-1	425	699	620		OECM-1	374.437	240.032	169.002
	OECM-1	83.9	1139	390		OECM-1	354.537	155.837	151.551
	OECM-1	340	675	396		OECM-1	391.583	244.624	218.6
	OECM-1	364	468	104		OECM-1	442.406	298.815	229.622
	OECM-1	413	703	326		OECM-1	468.429	355.455	256.565
	OECM-1	951	575	255		OECM-1	522.314	371.376	332.493
	OECM-1	446	906	313		OECM-1	424.648	338.004	270.648
	OECM-1	430	514	682		OECM-1	454.346	223.193	236.052
	OECM-1	512	1554	133		OECM-1	328.819	34.5964	225.642
	OECM-1	460	795	996		OECM-1	377.499	257.483	214.008
	OECM-1	331	208	389		OECM-1	763.264	523.539	464.143
	OECM-1	609	142	953		OECM-1	581.71	432.302	283.813
	OECM-1	1163	1015	1248		OECM-1	3413.72	631.308	997.479
	OECM-1	682	893	501		OECM-1	601.917	334.33	273.71
	OECM-1	436	777	401		OECM-1	383.316	355.149	270.648
	OECM-1	546	628	442		OECM-1	465.98	280.751	221.968
	OECM-1	222	412	79.6		OECM-1	548.032	324.533	275.853
	OECM-1	456	449	284		OECM-1	465.368	301.877	205.435
	OECM-1	384	1206	484		OECM-1	534.561	232.378	234.521
	OECM-1	668	1083	97.4		OECM-1	537.316	460.469	308
	OECM-1	280	468	293		OECM-1	638.35	347.801	324.533
	OECM-1	792	1132	1229		OECM-1	681.213	384.235	341.066
	OECM-1	626	561	634		OECM-1	379.948	278.608	167.471
	OECM-1	213	933	748		OECM-1	190.433	395.563	220.744
	OECM-1	480	431	2848		OECM-1	375.356	296.978	202.986
	OECM-1	753	297	214		OECM-1	603.447	332.493	262.382
	OECM-1	617	526	1377		OECM-1	357.905	345.352	233.602
	OECM-1	710	412	678		OECM-1	674.171	350.557	281.976
	OECM-1	768	375	412		OECM-1	416.382	255.646	197.475
	OECM-1	168	528	960		OECM-1	498.74	358.517	266.974
	OECM-1	607	709	772		OECM-1	931.042	295.141	284.119
	OECM-1	554	634	280		OECM-1	366.477	278.302	201.149
	OECM-1	233	384	3148		OECM-1	2561.97	1139.54	933.491
	OECM-1	1223	969	1388		OECM-1	718.258	467.817	450.672
	OECM-1	584	2615	573		OECM-1	665.292	524.457	307.388
	OECM-1	620	836	399		OECM-1	550.175	365.865	284.732
	OECM-1	429	502	555		OECM-1	619.368	371.07	348.414
	OECM-1	156	559	128		OECM-1	449.447	273.404	175.431
	OECM-1	362	691	206		OECM-1	74.3976	389.746	238.501
	OECM-1	930	343	1143		OECM-1	718.871	403.829	336.167
	OECM-1	456	417	180		OECM-1	688.561	313.817	231.459
	OECM-1	618	470	284		OECM-1	532.724	473.328	325.145
	OECM-1	448	487	295		OECM-1	604.672	375.662	299.427
	OECM-1	436	708	377		OECM-1	552.318	349.332	287.487
	OECM-1	575	556	142		OECM-1	477.614	298.203	277.078
	OECM-1	540	708	370		OECM-1	850.215	309.225	255.952
	OECM-1	263	557	795		OECM-1	987.682	1007.28	740.608
	OECM-1	895	569	884		OECM-1	546.195	306.775	144.815
	OECM-1	427	215	994		OECM-1	644.779	749.181	473.022
	OECM-1	411	404	649		OECM-1	1805.14	864.911	885.73
	OECM-1	2184	862	823		OECM-1	388.215	311.674	206.048
	OECM-1	304	921	148		OECM-1	527.825	306.469	258.708
	OECM-1	486	290	715		OECM-1	544.358	195.638	210.64
	OECM-1	446	508	317		OECM-1	594.262	386.99	374.131
	OECM-1	413	661	740		OECM-1	589.67	444.855	312.592
	OECM-1	226	1397	64.3		OECM-1	641.105	407.197	366.783
	OECM-1	729	200	691		OECM-1	414.239	174.207	206.354
	OECM-1	1917	434	431		OECM-1	398.012	279.527	199.006
	OECM-1	1365	594	260		OECM-1	633.145	396.175	314.123
	OECM-1	870	569	163		OECM-1	253.809	154.918	92.7674
	OECM-1	543	441	2082		OECM-1	326.676	267.28	223.193
	OECM-1	303	399	562		OECM-1	417.913	275.547	197.169
	OECM-1	566	176	346		OECM-1	451.59	352.394	269.423
	OECM-1	683	168	700		OECM-1	538.847	346.577	295.753
	OECM-1	588	689	219		OECM-1	503.638	320.859	214.62
	OECM-1	526	263	248		OECM-1	439.038	242.481	226.867
	OECM-1	711	471	320		OECM-1	833.988	526.6	423.423
	OECM-1	496	475	366		OECM-1	640.799	407.809	322.083
	OECM-1	498	172	331		OECM-1	710.298	615.081	277.078
	OECM-1	694	449	525		OECM-1	280.139	201.761	184.004
	OECM-1	407	1572	669		OECM-1	589.976	184.31	144.203
	OECM-1	429	1801	407		OECM-1	613.551	289.018	173.594
	OECM-1	423	609	681		OECM-1	2154.47	613.551	885.73
	OECM-1	440	657	261		OECM-1	424.954	238.807	199.006
	OECM-1	915	1213	242		OECM-1	402.911	199.924	155.531
	OECM-1	879	321	100		OECM-1	345.046	256.258	212.477
	OECM-1	787	1566	225		OECM-1	893.384	786.227	387.296
	OECM-1	607	511	278		OECM-1	437.813	383.316	230.847
	OECM-1	553	251	460		OECM-1	848.99	535.479	353.924
	OECM-1	616	163	214		OECM-1	594.262	374.437	343.821
	OECM-1	455	701	272		OECM-1	888.485	705.4	451.59
	OECM-1	791	537	298		OECM-1	718.258	279.833	215.539
	OECM-1	299	197	214		OECM-1	430.465	231.459	187.678
	OECM-1	501	298	745		OECM-1	862.155	577.423	404.441
	OECM-1	2684	148	939		OECM-1	398.93	283.813	256.258
	OECM-1	407	392	48.7		OECM-1	416.382	329.738	323.92
	OECM-1	462	187	1750		OECM-1	438.425	261.157	173.288
	OECM-1	391	665	1254		OECM-1	93.6859	176.656	177.881
	OECM-1	448	360	454		OECM-1	425.567	383.01	242.787
	OECM-1	1272	2608	182		OECM-1	184.922	139.304	130.119
	OECM-1	605	198	612		OECM-1	856.338	1022.28	436.895
	OECM-1	670	373	546		OECM-1	533.336	355.455	289.018
	OECM-1	548	515	559		OECM-1	917.877	385.459	308
	OECM-1	318	438	114		OECM-1	682.131	362.497	228.091
	OECM-1	265	312	786		OECM-1	34.2903	110.525	116.648
	OECM-1	268	295	204		OECM-1	808.883	465.674	319.94
	OECM-1	2731	212	516		OECM-1	414.851	197.475	171.757
	OECM-1	279	298	225		OECM-1	627.022	287.793	229.316
	OECM-1	1394	136	290		OECM-1	436.588	412.095	312.899
	OECM-1	887	775	524		OECM-1	606.509	398.012	322.696
	OECM-1	425	140	367		OECM-1	694.684	475.165	432.608
	OECM-1	448	238	674		OECM-1	348.72	200.231	153.694
	OECM-1	395	233	444		OECM-1	899.201	502.414	431.078
	OECM-1	597	484	265		OECM-1	657.944	454.652	370.763
	OECM-1	558	423	476		OECM-1	449.141	364.946	275.853
	OECM-1	414	359	579		OECM-1	669.579	353.312	281.976
	OECM-1	468	1132	660		OECM-1	649.066	436.588	337.085
	OECM-1	351	953	453		OECM-1	299.734	308.306	206.354
	OECM-1	87	384	1892		OECM-1	1573.68	1339.46	1045.85
	OECM-1	215	424	405		OECM-1	422.505	303.408	231.765
	OECM-1	320	485	254		OECM-1	593.65	530.274	295.141
	OECM-1	590	259	1090		OECM-1	302.183	259.32	216.763
	OECM-1	1335	442	556		OECM-1	2013.94	770.306	953.392
	OECM-1	525	224	821		OECM-1	461.388	371.988	313.817
	OECM-1	725	501	296		OECM-1	889.71	415.769	315.042
	OECM-1	1187	305	413		OECM-1	402.298	299.121	289.018
	OECM-1	1168	752	341		OECM-1	618.755	706.93	366.783
	OECM-1	398	334	52		OECM-1	753.467	647.841	439.344
	OECM-1	403	240	543		OECM-1	688.867	467.817	270.342
	OECM-1	125	338	560		OECM-1	1229.55	216.457	420.668
	OECM-1	557	141	631		OECM-1	374.437	386.378	228.398
	OECM-1	745	267	176		OECM-1	359.435	303.408	213.089
	OECM-1	374	289	153		OECM-1	415.769	350.557	289.324
	OECM-1	2093	279	232		OECM-1	562.421	284.119	256.565
	OECM-1	442	470	449		OECM-1	972.68	698.664	463.837
	OECM-1	466	509	238		OECM-1	475.777	367.396	300.346
	OECM-1	2025	249	322		OECM-1	507.312	423.117	362.497
	OECM-1	491	679	164		OECM-1	685.193	207.272	301.877
	OECM-1	1029	962	549		OECM-1	593.344	190.433	504.25
	OECM-1	150	338	637		OECM-1	694.072	620.899	396.787
	OECM-1	428	96.1	373		OECM-1	846.541	831.233	423.423
	OECM-1	343	134	658		OECM-1	395.563	276.159	136.549
	OECM-1	341	192	336		OECM-1	493.841	406.891	270.342
	OECM-1	356	561	733		OECM-1	545.583	386.684	300.958
	OECM-1	358	175	802		OECM-1	588.445	490.779	315.042
	OECM-1	381	195	294		OECM-1	446.998	352.087	246.461
	OECM-1	491	127	353		OECM-1	805.821	541.296	354.537
	OECM-1	647	679	343		OECM-1	737.547	750.406	469.348
	OECM-1					OECM-1	748.875	664.68	453.734
	OECM-1					OECM-1	518.028	567.626	273.097
	OECM-1					OECM-1	493.841	404.441	245.237
	OECM-1					OECM-1	628.553	444.243	326.064
	OECM-1					OECM-1	752.549	489.249	280.139
	OECM-1					OECM-1	640.493	574.668	275.241
	OECM-1					OECM-1	538.235	544.358	305.857
	OECM-1					OECM-1	450.366	279.221	229.316
	OECM-1					OECM-1	407.809	462.918	274.016
	OECM-1					OECM-1	774.899	843.173	483.125
	OECM-1					OECM-1	966.25	689.785	468.429
	OECM-1					OECM-1	409.646	286.262	236.664
	OECM-1					OECM-1	513.435	370.763	293.304
	OECM-1					OECM-1	122.159	135.936	103.177
	OECM-1					OECM-1	602.223	525.07	276.465
	OECM-1					OECM-1	112.668	260.545	227.173
	OECM-1					OECM-1	66.7435	793.268	337.085
	OECM-1					OECM-1	1063.61	647.841	431.078
	OECM-1					OECM-1	385.765	276.465	174.819
	OECM-1					OECM-1	860.624	918.795	394.032
	OECM-1					OECM-1	323.614	265.75	228.704
	OECM-1					OECM-1	755.917	388.215	364.028
	OECM-1					OECM-1	1697.06	917.877	898.895
	OECM-1					OECM-1	550.787	458.632	348.107
	OECM-1					OECM-1	470.879	416.688	285.344
	OECM-1					OECM-1	756.223	624.573	558.441
	OECM-1					OECM-1	1575.82	1189.44	736.016
	OECM-1					OECM-1	429.547	270.954	223.499
	OECM-1					OECM-1	979.109	970.843	364.334
	OECM-1					OECM-1	321.471	168.39	165.94
	OECM-1					OECM-1	265.137	147.264	154.612
							413.32	360.354	285.956
							379.948	232.072	171.451
							886.342	448.529	443.936
							440.875	243.093	174.819
							752.855	437.507	348.414
							513.435	181.555	86.0318
							488.33	330.962	229.01
							305.551	175.125	154
							698.664	484.044	403.217
							459.551	414.545	357.905
							921.551	890.934	464.143
							785.308	638.656	400.461
							802.453	623.654	388.827
							294.223	180.024	132.262
							443.324	488.33	231.153
							527.213	397.093	273.404
							847.459	603.447	396.175
							300.04	413.932	191.046
							298.203	34.5964	220.744
							363.722	286.569	256.258
							2797.72	1097.29	1384.16
							554.461	369.233	215.845
							398.93	137.161	54.1909
							213.396	167.471	126.751
							280.751	193.495	138.08
							733.873	402.298	188.903
							232.072	136.243	170.533
							267.28	212.171	184.616
							565.177	365.252	298.203
							415.769	702.338	702.338
							498.74	316.879	239.419
							401.686	161.042	115.117
							527.213	310.755	261.157
							528.131	379.336	329.738
							2794.35	435.364	468.123
							427.404	257.789	163.797
							860.318	654.577	429.241
							248.911	138.386	155.531
							615.388	191.964	134.099
							488.024	303.101	273.097
							739.69	415.157	326.982
							344.433	189.515	103.789
							737.853	362.191	306.469

## Sheet: Histogram
	Histogram	Cu150 µm
	time	Area (µm²)
OECM-1	0 h	112.668
OECM-1	0 h	128.895
OECM-1	0 h	158.592
OECM-1	0 h	178.187
OECM-1	0 h	184.922
OECM-1	0 h	232.072
OECM-1	0 h	248.911
OECM-1	0 h	267.28
OECM-1	0 h	280.139
OECM-1	0 h	280.751
OECM-1	0 h	294.223
OECM-1	0 h	298.203
OECM-1	0 h	299.734
OECM-1	0 h	302.183
OECM-1	0 h	305.551
OECM-1	0 h	312.592
OECM-1	0 h	321.471
OECM-1	0 h	323.614
OECM-1	0 h	326.676
OECM-1	0 h	327.594
OECM-1	0 h	328.819
OECM-1	0 h	339.841
OECM-1	0 h	345.046
OECM-1	0 h	348.72
OECM-1	0 h	354.537
OECM-1	0 h	357.905
OECM-1	0 h	359.435
OECM-1	0 h	363.722
OECM-1	0 h	366.477
OECM-1	0 h	374.437
OECM-1	0 h	374.437
OECM-1	0 h	375.356
OECM-1	0 h	377.499
OECM-1	0 h	379.948
OECM-1	0 h	379.948
OECM-1	0 h	385.765
OECM-1	0 h	388.215
OECM-1	0 h	391.583
OECM-1	0 h	398.012
OECM-1	0 h	398.93
OECM-1	0 h	401.686
OECM-1	0 h	402.298
OECM-1	0 h	402.911
OECM-1	0 h	406.585
OECM-1	0 h	407.809
OECM-1	0 h	409.646
OECM-1	0 h	413.32
OECM-1	0 h	414.239
OECM-1	0 h	414.851
OECM-1	0 h	415.769
OECM-1	0 h	415.769
OECM-1	0 h	416.382
OECM-1	0 h	416.382
OECM-1	0 h	417.913
OECM-1	0 h	418.525
OECM-1	0 h	422.505
OECM-1	0 h	424.648
OECM-1	0 h	424.954
OECM-1	0 h	425.567
OECM-1	0 h	427.404
OECM-1	0 h	429.547
OECM-1	0 h	430.465
OECM-1	0 h	431.078
OECM-1	0 h	436.588
OECM-1	0 h	438.425
OECM-1	0 h	439.038
OECM-1	0 h	440.875
OECM-1	0 h	442.406
OECM-1	0 h	446.998
OECM-1	0 h	449.141
OECM-1	0 h	449.447
OECM-1	0 h	450.366
OECM-1	0 h	451.59
OECM-1	0 h	454.346
OECM-1	0 h	459.551
OECM-1	0 h	461.082
OECM-1	0 h	461.388
OECM-1	0 h	465.368
OECM-1	0 h	465.98
OECM-1	0 h	468.429
OECM-1	0 h	469.042
OECM-1	0 h	470.879
OECM-1	0 h	475.777
OECM-1	0 h	477.614
OECM-1	0 h	480.676
OECM-1	0 h	483.125
OECM-1	0 h	488.024
OECM-1	0 h	488.33
OECM-1	0 h	493.841
OECM-1	0 h	493.841
OECM-1	0 h	498.74
OECM-1	0 h	498.74
OECM-1	0 h	503.638
OECM-1	0 h	507.312
OECM-1	0 h	511.292
OECM-1	0 h	513.435
OECM-1	0 h	518.028
OECM-1	0 h	522.314
OECM-1	0 h	527.213
OECM-1	0 h	527.825
OECM-1	0 h	528.131
OECM-1	0 h	532.724
OECM-1	0 h	533.336
OECM-1	0 h	534.561
OECM-1	0 h	537.316
OECM-1	0 h	538.235
OECM-1	0 h	538.847
OECM-1	0 h	544.358
OECM-1	0 h	545.583
OECM-1	0 h	546.195
OECM-1	0 h	548.032
OECM-1	0 h	550.175
OECM-1	0 h	550.787
OECM-1	0 h	552.318
OECM-1	0 h	565.177
OECM-1	0 h	581.71
OECM-1	0 h	588.445
OECM-1	0 h	593.344
OECM-1	0 h	594.262
OECM-1	0 h	594.262
OECM-1	0 h	601.917
OECM-1	0 h	603.447
OECM-1	0 h	604.672
OECM-1	0 h	606.509
OECM-1	0 h	613.551
OECM-1	0 h	615.388
OECM-1	0 h	618.755
OECM-1	0 h	619.368
OECM-1	0 h	627.022
OECM-1	0 h	628.553
OECM-1	0 h	633.145
OECM-1	0 h	638.35
OECM-1	0 h	640.799
OECM-1	0 h	641.105
OECM-1	0 h	649.066
OECM-1	0 h	657.944
OECM-1	0 h	665.292
OECM-1	0 h	669.579
OECM-1	0 h	674.171
OECM-1	0 h	681.213
OECM-1	0 h	682.131
OECM-1	0 h	685.193
OECM-1	0 h	694.072
OECM-1	0 h	694.684
OECM-1	0 h	698.664
OECM-1	0 h	710.298
OECM-1	0 h	718.258
OECM-1	0 h	718.258
OECM-1	0 h	718.871
OECM-1	0 h	730.811
OECM-1	0 h	733.873
OECM-1	0 h	737.547
OECM-1	0 h	737.853
OECM-1	0 h	739.69
OECM-1	0 h	746.425
OECM-1	0 h	748.875
OECM-1	0 h	752.549
OECM-1	0 h	753.467
OECM-1	0 h	755.917
OECM-1	0 h	756.223
OECM-1	0 h	763.264
OECM-1	0 h	774.899
OECM-1	0 h	785.308
OECM-1	0 h	802.453
OECM-1	0 h	805.821
OECM-1	0 h	808.883
OECM-1	0 h	833.988
OECM-1	0 h	846.541
OECM-1	0 h	847.459
OECM-1	0 h	848.99
OECM-1	0 h	850.215
OECM-1	0 h	856.338
OECM-1	0 h	860.318
OECM-1	0 h	860.624
OECM-1	0 h	862.155
OECM-1	0 h	888.485
OECM-1	0 h	889.71
OECM-1	0 h	893.384
OECM-1	0 h	899.201
OECM-1	0 h	917.877
OECM-1	0 h	921.551
OECM-1	0 h	931.042
OECM-1	0 h	966.25
OECM-1	0 h	972.68
OECM-1	0 h	979.109
OECM-1	0 h	994.417
OECM-1	48 h	93.0736
OECM-1	48 h	145.734
OECM-1	48 h	159.511
OECM-1	48 h	166.859
OECM-1	48 h	172.982
OECM-1	48 h	173.288
OECM-1	48 h	187.984
OECM-1	48 h	191.964
OECM-1	48 h	195.332
OECM-1	48 h	198.7
OECM-1	48 h	202.986
OECM-1	48 h	204.211
OECM-1	48 h	204.517
OECM-1	48 h	209.722
OECM-1	48 h	214.008
OECM-1	48 h	221.05
OECM-1	48 h	225.642
OECM-1	48 h	228.398
OECM-1	48 h	230.541
OECM-1	48 h	231.765
OECM-1	48 h	232.99
OECM-1	48 h	233.602
OECM-1	48 h	241.256
OECM-1	48 h	241.563
OECM-1	48 h	242.787
OECM-1	48 h	247.992
OECM-1	48 h	248.911
OECM-1	48 h	253.809
OECM-1	48 h	256.871
OECM-1	48 h	258.708
OECM-1	48 h	259.626
OECM-1	48 h	259.626
OECM-1	48 h	262.382
OECM-1	48 h	262.688
OECM-1	48 h	262.688
OECM-1	48 h	264.219
OECM-1	48 h	268.811
OECM-1	48 h	269.117
OECM-1	48 h	269.117
OECM-1	48 h	271.26
OECM-1	48 h	271.567
OECM-1	48 h	274.016
OECM-1	48 h	275.547
OECM-1	48 h	276.465
OECM-1	48 h	276.771
OECM-1	48 h	276.771
OECM-1	48 h	281.058
OECM-1	48 h	283.507
OECM-1	48 h	289.936
OECM-1	48 h	290.243
OECM-1	48 h	291.467
OECM-1	48 h	292.692
OECM-1	48 h	292.998
OECM-1	48 h	294.223
OECM-1	48 h	294.223
OECM-1	48 h	295.141
OECM-1	48 h	295.141
OECM-1	48 h	296.672
OECM-1	48 h	297.897
OECM-1	48 h	300.958
OECM-1	48 h	301.571
OECM-1	48 h	302.489
OECM-1	48 h	307.388
OECM-1	48 h	308.612
OECM-1	48 h	310.143
OECM-1	48 h	310.755
OECM-1	48 h	311.674
OECM-1	48 h	314.736
OECM-1	48 h	315.348
OECM-1	48 h	316.879
OECM-1	48 h	320.553
OECM-1	48 h	323.614
OECM-1	48 h	325.451
OECM-1	48 h	326.064
OECM-1	48 h	330.35
OECM-1	48 h	335.861
OECM-1	48 h	336.167
OECM-1	48 h	337.392
OECM-1	48 h	338.31
OECM-1	48 h	340.147
OECM-1	48 h	340.453
OECM-1	48 h	344.127
OECM-1	48 h	348.107
OECM-1	48 h	351.169
OECM-1	48 h	352.394
OECM-1	48 h	353.006
OECM-1	48 h	353.006
OECM-1	48 h	353.618
OECM-1	48 h	355.149
OECM-1	48 h	355.455
OECM-1	48 h	355.761
OECM-1	48 h	356.374
OECM-1	48 h	358.211
OECM-1	48 h	360.966
OECM-1	48 h	361.272
OECM-1	48 h	361.579
OECM-1	48 h	361.579
OECM-1	48 h	362.191
OECM-1	48 h	362.803
OECM-1	48 h	363.722
OECM-1	48 h	368.62
OECM-1	48 h	368.926
OECM-1	48 h	369.539
OECM-1	48 h	369.845
OECM-1	48 h	371.376
OECM-1	48 h	374.437
OECM-1	48 h	376.581
OECM-1	48 h	379.948
OECM-1	48 h	380.561
OECM-1	48 h	383.928
OECM-1	48 h	384.235
OECM-1	48 h	384.541
OECM-1	48 h	384.847
OECM-1	48 h	385.459
OECM-1	48 h	387.296
OECM-1	48 h	389.439
OECM-1	48 h	391.276
OECM-1	48 h	393.726
OECM-1	48 h	398.012
OECM-1	48 h	400.155
OECM-1	48 h	400.155
OECM-1	48 h	406.278
OECM-1	48 h	407.503
OECM-1	48 h	412.402
OECM-1	48 h	414.545
OECM-1	48 h	414.851
OECM-1	48 h	419.443
OECM-1	48 h	420.668
OECM-1	48 h	425.26
OECM-1	48 h	425.567
OECM-1	48 h	425.873
OECM-1	48 h	429.853
OECM-1	48 h	432.302
OECM-1	48 h	433.527
OECM-1	48 h	436.282
OECM-1	48 h	438.732
OECM-1	48 h	439.956
OECM-1	48 h	446.692
OECM-1	48 h	452.815
OECM-1	48 h	454.346
OECM-1	48 h	460.775
OECM-1	48 h	468.736
OECM-1	48 h	469.348
OECM-1	48 h	471.491
OECM-1	48 h	472.41
OECM-1	48 h	474.553
OECM-1	48 h	477.308
OECM-1	48 h	481.288
OECM-1	48 h	481.288
OECM-1	48 h	481.594
OECM-1	48 h	488.636
OECM-1	48 h	499.658
OECM-1	48 h	502.107
OECM-1	48 h	503.638
OECM-1	48 h	506.087
OECM-1	48 h	507.006
OECM-1	48 h	509.455
OECM-1	48 h	523.233
OECM-1	48 h	525.682
OECM-1	48 h	539.153
OECM-1	48 h	539.153
OECM-1	48 h	546.195
OECM-1	48 h	547.113
OECM-1	48 h	549.563
OECM-1	48 h	559.666
OECM-1	48 h	562.115
OECM-1	48 h	568.545
OECM-1	48 h	576.811
OECM-1	48 h	588.139
OECM-1	48 h	593.344
OECM-1	48 h	596.099
OECM-1	48 h	596.406
OECM-1	48 h	598.243
OECM-1	48 h	598.549
OECM-1	48 h	608.652
OECM-1	48 h	613.551
OECM-1	48 h	626.716
OECM-1	48 h	632.839
OECM-1	48 h	634.676
OECM-1	48 h	634.982
OECM-1	48 h	653.964
OECM-1	48 h	654.577
OECM-1	48 h	654.577
OECM-1	48 h	664.68
OECM-1	48 h	665.292
OECM-1	48 h	678.763
OECM-1	48 h	691.928
OECM-1	48 h	696.827
OECM-1	48 h	708.461
OECM-1	48 h	734.791
OECM-1	48 h	743.976
OECM-1	48 h	748.569
OECM-1	48 h	931.348
OECM-1	48 h	969.312
OECM-1	48 h	994.111

## Sheet: Migration µm
	Migration (µm)
		Control					Cu150 µm
		0 h	24 h	48 h			0 h	24 h	48 h
	OECM-1	0	75.2	34.2		OECM-1	0	6.45276	9.97512
	OECM-1	0	49.9	24		OECM-1	0	11.2039	13.3716
	OECM-1	0	52.8	23.9		OECM-1	0	14.365	18.2931
	OECM-1	0	106	20		OECM-1	0	6.66286	12.2232
	OECM-1	0	9.42	11.7		OECM-1	0	11.407	13.5083
	OECM-1	0	26.4	59.9		OECM-1	0	5.88187	4.21396
	OECM-1	0	37.6	18.8		OECM-1	0	7.38221	9.95976
	OECM-1	0	39.4	17.7		OECM-1	0	0	2.82139
	OECM-1	0	44	19.6		OECM-1	0	15.1027	20.9459
	OECM-1	0	74.9	9.9		OECM-1	0	9.55178	11.0248
	OECM-1	0	46.6	8.75		OECM-1	0	12.7264	17.7839
	OECM-1	0	39.7	16.4		OECM-1	0	14.7021	20.5624
	OECM-1	0	112	17.2		OECM-1	0	5.69678	8.60764
	OECM-1	0	14.9	72.4		OECM-1	0	9.12559	14.1069
	OECM-1	0	73	47.3		OECM-1	0	13.2797	16.8286
	OECM-1	0	55	67.6		OECM-1	0	7.44416	10.3959
	OECM-1	0	63.1	18.4		OECM-1	0	12.9529	17.3217
	OECM-1	0	47.1	6.75		OECM-1	0	8.37325	11.0664
	OECM-1	0	79.4	10.4		OECM-1	0	8.93916	13.5648
	OECM-1	0	6.31	13.2		OECM-1	0	6.66286	10.871
	OECM-1	0	22.7	39.8		OECM-1	0	9.55178	12.3726
	OECM-1	0	26.5	92.5		OECM-1	0	11.407	15.6209
	OECM-1	0	132	23.2		OECM-1	0	8.31822	9.97512
	OECM-1	0	97.9	13.9		OECM-1	0	8.05646	11.407
	OECM-1	0	129	102		OECM-1	0	6.84419	10.0211
	OECM-1	0	37	20		OECM-1	0	6.73143	10.871
	OECM-1	0	79.9	16.1		OECM-1	0	10.44	15.66
	OECM-1	0	75.9	20.8		OECM-1	0	9.20908	11.5138
	OECM-1	0	48	17.6		OECM-1	0	12.0847	14.3544
	OECM-1	0	34.3	33.4		OECM-1	0	7.44416	9.89809
	OECM-1	0	103	59.3		OECM-1	0	8.64314	11.0664
	OECM-1	0	23	99.5		OECM-1	0	8.92202	7.86415
	OECM-1	0	32.2	72.5		OECM-1	0	10.44	11.5138
	OECM-1	0	13.9	162		OECM-1	0	6.75413	9.39015
	OECM-1	0	9.16	53		OECM-1	0	4.56279	8.46417
	OECM-1	0	8.06	9.85		OECM-1	0	7.38221	10.4985
	OECM-1	0	33.4	16		OECM-1	0	7.98009	7.82513
	OECM-1	0	23.8	34.7		OECM-1	0	5.24925	5.88187
	OECM-1	0	29.8	64.4		OECM-1	0	8.87039	9.47131
	OECM-1	0	9.8	29.9		OECM-1	0	2.2814	3.91256
	OECM-1	0	33.8	2.35		OECM-1	0	2.21328	4.46101
	OECM-1	0	70.6	18.1		OECM-1	0	6.66286	10.5131
	OECM-1	0	82.8	127		OECM-1	0	9.0074	14.1395
	OECM-1	0	145	40.6		OECM-1	0	5.44957	9.4227
	OECM-1	0	64.5	41.3		OECM-1	0	6.30882	7.98009
	OECM-1	0	62.9	17.9		OECM-1	0	5.77683	14.8986
	OECM-1	0	12.8	21.2		OECM-1	0	7.21441	9.27533
	OECM-1	0	48.4	22.3		OECM-1	0	6.66286	9.0074
	OECM-1	0	19.3	19.9		OECM-1	0	4.32157	8.92202
	OECM-1	0	14.4	28.4		OECM-1	0	6.84419	9.97512
	OECM-1	0	42.5	7.42		OECM-1	0	7.21441	11.6329
	OECM-1	0	18.9	9.21		OECM-1	0	6.18631	9.27533
	OECM-1	0	10.3	123		OECM-1	0	4.21396	9.80486
	OECM-1	0	56.5	127		OECM-1	0	4.69508	4.94904
	OECM-1	0	28.8	88.1		OECM-1	0	8.2998	10.7435
	OECM-1	0	11.6	4.32		OECM-1	0	5.5608	5.5332
	OECM-1	0	73.1	12.5		OECM-1	0	10.6433	13.7442
	OECM-1	0	37.6	82		OECM-1	0	5.77683	12.6419
	OECM-1	0	68.3	10.7		OECM-1	0	7.52597	9.47131
	OECM-1	0	5.64	54.8		OECM-1	0	4.02823	9.4227
	OECM-1	0	18.7	4.76		OECM-1	0	7.92234	11.9445
	OECM-1	0	43.9	26.5		OECM-1	0	7.82513	10.5712
	OECM-1	0	24.6	89.3		OECM-1	0	0.55332	4.46101
	OECM-1	0	69	32.7		OECM-1	0	13.1523	15.4336
	OECM-1	0	9.41	94.2		OECM-1	0	15.4336	17.5848
	OECM-1	0	3.54	44.9		OECM-1	0	10.0211	10.871
	OECM-1	0	11	5.99		OECM-1	0	8.37325	3.4995
	OECM-1	0	46.3	62.4		OECM-1	0	3.13005	9.40644
	OECM-1	0	2.28	56.1		OECM-1	0	14.397	16.0844
	OECM-1	0	38	11.5		OECM-1	0	3.13005	8.64314
	OECM-1	0	28.8	23.6		OECM-1	0	1.10664	8.22569
	OECM-1	0	76	39.3		OECM-1	0	7.82513	11.9445
	OECM-1	0	47.6	34.9		OECM-1	0	6.30882	8.74876
	OECM-1	0	34.4	33.6		OECM-1	0	8.42792	11.9189
	OECM-1	0	35.9	34.1		OECM-1	0	10.5276	6.68579
	OECM-1	0	55.1	9.9		OECM-1	0	14.8986	18.6001
	OECM-1	0	38.8	78.2		OECM-1	0	12.2483	18.5507
	OECM-1	0	43.5	54.8		OECM-1	0	1.74975	8.05646
	OECM-1	0	37.1	101		OECM-1	0	6.45276	10.1576
	OECM-1	0	6.19	18.1		OECM-1	0	13.3945	17.6543
	OECM-1	0	61.6	17.1		OECM-1	0	9.47131	3.22638
	OECM-1	0	24.3	62.6		OECM-1	0	12.9174	8.85312
	OECM-1	0	9.98	13.1		OECM-1	0	5.77683	11.1902
	OECM-1	0	26	92.1		OECM-1	0	6.68579	11.0248
	OECM-1	0	14.6	70.9		OECM-1	0	9.51968	16.0844
	OECM-1	0	5.1	28.1		OECM-1	0	6.18631	5.10136
	OECM-1	0	52.9	18.4		OECM-1	0	2.2814	6.66286
	OECM-1	0	62.8	9.66		OECM-1	0	8.85312	16.6364
	OECM-1	0	18.4	36.9		OECM-1	0	2.7666	4.94904
	OECM-1	0	102	41.2		OECM-1	0	14.1069	23.56
	OECM-1	0	40	29.5		OECM-1	0	19.9886	16.5996
	OECM-1	0	34.8	74.7		OECM-1	0	15.5028	13.2912
	OECM-1	0	41.7	1.11		OECM-1	0	11.9445	20.0421
	OECM-1	0	37.2	29		OECM-1	0	10.6289	15.8253
	OECM-1	0	24.7	59.7		OECM-1	0	10.3369	15.7478
	OECM-1	0	33.3	61		OECM-1	0	5.24925	9.80486
	OECM-1	0	8.45	9.79		OECM-1	0	6.47644	9.15908
	OECM-1	0	65.6	20		OECM-1	0	3.99005	4.02823
	OECM-1	0	8.06	41.2		OECM-1	0	5.95944	9.66332
	OECM-1	0	63.1	14.5		OECM-1	0	5.98507	6.47644
	OECM-1	0	63.1	17.6		OECM-1	0	11.1216	9.40644
	OECM-1	0	10.9	120		OECM-1	0	18.9265	21.6078
	OECM-1	0	10.6	42.3		OECM-1	0	11.6723	14.9806
	OECM-1	0	5.56	28.7		OECM-1	0	4.46101	9.12559
	OECM-1	0	15.7	23.8		OECM-1	0	6.08652	9.55178
	OECM-1	0	31.1	8.61		OECM-1	0	8.64314	13.9652
	OECM-1	0	6.66	39.9		OECM-1	0	23.6831	29.048
	OECM-1	0	24.9	36.2		OECM-1	0	1.56503	3.36571
	OECM-1	0	9.52	25.5		OECM-1	0	10.9831	14.524
	OECM-1	0	38.1	56.7		OECM-1	0	4.46101	10.1576
	OECM-1	0	25.6	72.5		OECM-1	0	10.1576	13.3027
	OECM-1	0	51.9	47.2		OECM-1	0	6.75413	11.8803
	OECM-1	0	79.6	78.9		OECM-1	0	9.27533	16.1982
	OECM-1	0	21	14.4		OECM-1	0	11.8286	13.4629
	OECM-1	0	17	9.41		OECM-1	0	10.2923	12.7744
	OECM-1	0	48.3	12.1		OECM-1	0	13.833	13.0236
	OECM-1	0	23.6	64.5		OECM-1	0	13.4742	18.0911
	OECM-1	0	45.4	76.3		OECM-1	0	10.4985	8.22569
	OECM-1	0	8.45	22		OECM-1	0	5.77683	10.6433
	OECM-1	0	38.4	3.99		OECM-1	0	9.66332	13.383
	OECM-1	0	16.9	67.9		OECM-1	0	5.10136	7.82513
	OECM-1	0	21.4	85.2		OECM-1	0	9.51968	18.7885
	OECM-1	0	35.3	49.3		OECM-1	0	9.15908	12.7744
	OECM-1	0	43.8	26.8		OECM-1	0	14.3863	17.4975
	OECM-1	0	16.8	11.7		OECM-1	0	9.80486	12.7384
	OECM-1	0	10.3	83.7		OECM-1	0	9.0074	15.4137
	OECM-1	0	6.31	77.8		OECM-1	0	10.6433	11.7637
	OECM-1	0	22.1	19.6		OECM-1	0	6.68579	10.4985
	OECM-1	0	25.6	46.6		OECM-1	0	11.6329	6.18631
	OECM-1	0	20.8	14.6		OECM-1	0	9.12559	11.1902
	OECM-1	0	15.1	17.2		OECM-1	0	10.1727	9.67915
	OECM-1	0	21.1	35.4		OECM-1	0	8.22569	11.5537
	OECM-1	0	27.6	20.6		OECM-1	0	23.1073	24.2516
	OECM-1	0	9.96	35.3		OECM-1	0	8.05646	12.4343
	OECM-1	0	5.96	59.5		OECM-1	0	7.70686	12.2483
	OECM-1	0	20.7	70.7		OECM-1	0	7.52597	11.0664
	OECM-1	0	5.64	23.2		OECM-1	0	15.6503	17.3746
	OECM-1	0	24.3	44.4		OECM-1	0	12.1353	15.6209
	OECM-1	0	28.3	44.6		OECM-1	0	12.2232	11.5537
	OECM-1	0	5.01	79		OECM-1	0	16.6456	19.9579
	OECM-1	0	19.8	41.4		OECM-1	0	14.397	19.9886
	OECM-1	0	2.82	94		OECM-1	0	11.0664	15.8447
	OECM-1	0				OECM-1	0	9.78923	11.1354
	OECM-1	0				OECM-1	0	13.3716	18.2512
	OECM-1	0				OECM-1	0	8.31822	10.3369
	OECM-1	0				OECM-1	0	7.27779	10.1727
	OECM-1	0				OECM-1	0	7.68697	9.67915
	OECM-1	0				OECM-1	0	8.16967	12.4343
	OECM-1	0				OECM-1	0	13.3716	18.0233
	OECM-1	0				OECM-1	0	5.64278	9.12559
	OECM-1	0				OECM-1	0	2.7666	6.45276
	OECM-1	0				OECM-1	0	13.1523	8.87039
	OECM-1	0				OECM-1	0	11.6197	18.3265
	OECM-1	0				OECM-1	0	11.407	18.5507
	OECM-1	0				OECM-1	0	19.5628	23.4884
	OECM-1	0				OECM-1	0	9.78923	14.7333
	OECM-1	0				OECM-1	0	7.42357	15.66
	OECM-1	0				OECM-1	0	4.21396	7.52597
	OECM-1	0				OECM-1	0	7.19316	10.8991
	OECM-1	0				OECM-1	0	10.0211	11.0664
	OECM-1	0				OECM-1	0	1.56503	8.92202
	OECM-1	0				OECM-1	0	36.8571	44.2137
	OECM-1	0				OECM-1	0	5.77683	2.97972
	OECM-1	0				OECM-1	0	9.85158	19.5628
	OECM-1	0				OECM-1	0	5.64278	8.2998
	OECM-1	0				OECM-1	0	4.21396	8.74876
	OECM-1	0				OECM-1	0	18.6001	28.5215
	OECM-1	0				OECM-1	0	2.7666	7.52597
	OECM-1	0				OECM-1	0	2.2814	3.36571
	OECM-1	0				OECM-1	0	9.27533	8.74876
	OECM-1	0				OECM-1	0	12.6298	15.4336
	OECM-1	0				OECM-1	0	6.84419	10.871
	OECM-1	0				OECM-1	0	15.7283	14.4818
	OECM-1	0				OECM-1	0	9.27533	2.97972
	OECM-1	0				OECM-1	0	5.44957	4.42656
	OECM-1	0				OECM-1	0	0	7.21441
	OECM-1	0				OECM-1	0	13.8772	18.0911
		0					0	3.54298	3.22638
		0					0	18.6001	19.8348
		0					0	17.1618	18.9265
		0					0	3.22638	8.42792
		0					0	7.21441	9.51968
		0					0	8.22569	14.4818
		0					0	4.46101	5.88187
		0					0	9.20908	14.3544
		0					0	17.4975	21.8894
		0					0	16.283	21.2866
		0					0	15.5816	17.1886
		0					0	20.1412	20.0497
		0					0	14.3863	20.3001
		0					0	13.1523	17.4712
		0					0	11.8286	17.1797
		0					0	2.97972	16.0844
		0					0	4.75984	8.22569
		0					0	12.9174	14.4288
		0					0	4.46101	19.4372
		0					0	7.21441	10.6433
		0					0	7.44416	11.3532
		0					0	5.88187	11.2039
		0					0	6.84419	8.93916
		0					0	6.11162	9.12559
		0					0	2.47452	2.7666
		0					0	3.36571	8.22569
		0					0	11.8416	19.3662
		0					0	10.44	15.264
		0					0	8.2998	11.8416
		0					0	7.19316	11.8286
		0					0	14.1069	17.4975
		0					0	3.54298	4.46101
		0					0	8.05646	8.66083
		0					0	1.65996	3.91256
		0					0	6.45276	9.85158
		0					0	11.0248	10.0211
		0					0	11.0248	12.2857
		0					0	10.7435	16.4514
		0					0	2.82139	30.4778
		0					0	6.11162	11.1902
		0					0	13.2797	17.7062
		0					0	14.8986	20.7181
		0					0	9.12559	10.6433
		0					0	6.84419	9.20908
		0					0	15.5816	22.5847
		0					0	7.44416	8.92202
		0					0	7.86415	6.66286
		0					0	7.76622	11.1902
		0					0	22.2569	25.8348

## Sheet: Motility µm
	Motility (µm)
		Control					Cu150 µm
		0 h	24 h	48 h			0 h	24 h	48 h
	OECM-1	0	36.6	235		OECM-1	0	6.45276	10.326
	OECM-1	0	174	160		OECM-1	0	11.2039	13.5514
	OECM-1	0	143	113		OECM-1	0	14.365	19.585
	OECM-1	0	206	113		OECM-1	0	6.66286	12.4397
	OECM-1	0	371	37.7		OECM-1	0	11.407	13.6884
	OECM-1	0	219	80.2		OECM-1	0	5.88187	8.64847
	OECM-1	0	381	26		OECM-1	0	7.38221	10.6086
	OECM-1	0	157	39.3		OECM-1	0	0	2.82139
	OECM-1	0	179	356		OECM-1	0	15.1027	21.0621
	OECM-1	0	251	50.4		OECM-1	0	9.55178	11.5468
	OECM-1	0	246	22.4		OECM-1	0	12.7264	17.9756
	OECM-1	0	254	32.5		OECM-1	0	14.7021	20.6871
	OECM-1	0	303	91.8		OECM-1	0	5.69678	9.19628
	OECM-1	0	62.5	150		OECM-1	0	9.12559	14.1361
	OECM-1	0	27	114		OECM-1	0	13.2797	17.6012
	OECM-1	0	51.8	89		OECM-1	0	7.44416	12.007
	OECM-1	0	201	81		OECM-1	0	12.9529	17.648
	OECM-1	0	246	6.75		OECM-1	0	8.37325	11.353
	OECM-1	0	190	10.4		OECM-1	0	8.93916	13.9497
	OECM-1	0	289	596		OECM-1	0	6.66286	11.1239
	OECM-1	0	11.9	133		OECM-1	0	9.55178	12.3732
	OECM-1	0	14.6	189		OECM-1	0	11.407	15.6209
	OECM-1	0	369	24.2		OECM-1	0	8.31822	12.3465
	OECM-1	0	180	34.4		OECM-1	0	8.05646	11.5994
	OECM-1	0	164	399		OECM-1	0	6.84419	10.2099
	OECM-1	0	334	357		OECM-1	0	6.73143	10.9454
	OECM-1	0	203	16.1		OECM-1	0	10.44	15.66
	OECM-1	0	182	20.8		OECM-1	0	9.20908	11.5566
	OECM-1	0	202	76.2		OECM-1	0	12.0847	15.5842
	OECM-1	0	189	78.1		OECM-1	0	7.44416	11.4724
	OECM-1	0	385	424		OECM-1	0	8.64314	11.1177
	OECM-1	0	377	605		OECM-1	0	8.92202	10.6718
	OECM-1	0	133	492		OECM-1	0	10.44	11.6773
	OECM-1	0	242	666		OECM-1	0	6.75413	9.73385
	OECM-1	0	448	173		OECM-1	0	4.56279	8.47536
	OECM-1	0	177	9.85		OECM-1	0	7.38221	10.6086
	OECM-1	0	222	16		OECM-1	0	7.98009	9.54512
	OECM-1	0	410	642		OECM-1	0	5.24925	8.22897
	OECM-1	0	248	358		OECM-1	0	8.87039	10.6201
	OECM-1	0	381	115		OECM-1	0	2.2814	4.56279
	OECM-1	0	290	2.35		OECM-1	0	2.21328	4.49468
	OECM-1	0	171	18.1		OECM-1	0	6.66286	10.5754
	OECM-1	0	145	395		OECM-1	0	9.0074	15.4602
	OECM-1	0	430	153		OECM-1	0	5.44957	10.1771
	OECM-1	0	359	74		OECM-1	0	6.30882	9.13021
	OECM-1	0	102	100		OECM-1	0	5.77683	18.611
	OECM-1	0	107	115		OECM-1	0	7.21441	9.98101
	OECM-1	0	449	29.6		OECM-1	0	6.66286	9.13738
	OECM-1	0	255	21.6		OECM-1	0	4.32157	9.04914
	OECM-1	0	407	33.4		OECM-1	0	6.84419	12.541
	OECM-1	0	305	7.42		OECM-1	0	7.21441	11.7772
	OECM-1	0	203	9.21		OECM-1	0	6.18631	9.41269
	OECM-1	0	286	746		OECM-1	0	4.21396	15.3356
	OECM-1	0	356	619		OECM-1	0	4.69508	6.2601
	OECM-1	0	189	451		OECM-1	0	8.2998	10.7743
	OECM-1	0	64.5	4.32		OECM-1	0	5.5608	6.11412
	OECM-1	0	83.8	12.5		OECM-1	0	10.6433	16.2041
	OECM-1	0	323	168		OECM-1	0	5.77683	12.7099
	OECM-1	0	365	365		OECM-1	0	7.52597	10.0005
	OECM-1	0	393	283		OECM-1	0	4.02823	9.58903
	OECM-1	0	195	4.76		OECM-1	0	7.92234	11.9506
	OECM-1	0	142	26.5		OECM-1	0	7.82513	10.5917
	OECM-1	0	213	130		OECM-1	0	0.55332	5.31316
	OECM-1	0	285	152		OECM-1	0	13.1523	16.132
	OECM-1	0	234	327		OECM-1	0	15.4336	18.9331
	OECM-1	0	307	153		OECM-1	0	10.0211	11.7708
	OECM-1	0	24.3	203		OECM-1	0	8.37325	13.8228
	OECM-1	0	34.1	86.7		OECM-1	0	3.13005	13.8736
	OECM-1	0	166	164		OECM-1	0	14.397	16.7445
	OECM-1	0	84.9	74.8		OECM-1	0	3.13005	8.66325
	OECM-1	0	82	195		OECM-1	0	1.10664	8.63261
	OECM-1	0	52.3	301		OECM-1	0	7.82513	12.0391
	OECM-1	0	31.6	77.6		OECM-1	0	6.30882	11.9516
	OECM-1	0	59.8	94.3		OECM-1	0	8.42792	11.9274
	OECM-1	0	172	543		OECM-1	0	10.5276	15.4767
	OECM-1	0	113	69.5		OECM-1	0	14.8986	19.3596
	OECM-1	0	363	161		OECM-1	0	12.2483	18.5571
	OECM-1	0	324	85.9		OECM-1	0	1.74975	10.068
	OECM-1	0	275	683		OECM-1	0	6.45276	10.1645
	OECM-1	0	321	77.4		OECM-1	0	13.3945	17.9573
	OECM-1	0	266	49.7		OECM-1	0	9.47131	16.1342
	OECM-1	0	161	304		OECM-1	0	12.9174	22.3238
	OECM-1	0	166	322		OECM-1	0	5.77683	11.31
	OECM-1	0	43.5	150		OECM-1	0	6.68579	11.1468
	OECM-1	0	23.7	96.7		OECM-1	0	9.51968	16.3639
	OECM-1	0	115	68.1		OECM-1	0	6.18631	9.31636
	OECM-1	0	113	223		OECM-1	0	2.2814	7.23044
	OECM-1	0	30.7	253		OECM-1	0	8.85312	16.6782
	OECM-1	0	123	233		OECM-1	0	2.7666	5.5332
	OECM-1	0	139	77.9		OECM-1	0	14.1069	23.5783
	OECM-1	0	317	53.4		OECM-1	0	19.9886	23.7003
	OECM-1	0	135	101		OECM-1	0	15.5028	17.7161
	OECM-1	0	167	39.6		OECM-1	0	11.9445	20.2628
	OECM-1	0	194	147		OECM-1	0	10.6289	15.8489
	OECM-1	0	41.7	514		OECM-1	0	10.3369	15.7864
	OECM-1	0	43.8	81.9		OECM-1	0	5.24925	9.81205
	OECM-1	0	291	9.79		OECM-1	0	6.47644	9.24304
	OECM-1	0	256	20		OECM-1	0	3.99005	7.35576
	OECM-1	0	238	95.2		OECM-1	0	5.95944	9.83268
	OECM-1	0	108	15.9		OECM-1	0	5.98507	13.6919
	OECM-1	0	105	109		OECM-1	0	11.1216	13.1166
	OECM-1	0	23.7	389		OECM-1	0	18.9265	21.6931
	OECM-1	0	50.4	665		OECM-1	0	11.6723	15.6623
	OECM-1	0	2.28	159		OECM-1	0	4.46101	9.44089
	OECM-1	0	38	23.8		OECM-1	0	6.08652	9.7983
	OECM-1	0	196	8.61		OECM-1	0	8.64314	14.0927
	OECM-1	0	369	227		OECM-1	0	23.6831	29.2163
	OECM-1	0	219	271		OECM-1	0	1.56503	3.84642
	OECM-1	0	137	180		OECM-1	0	10.9831	14.5261
	OECM-1	0	118	235		OECM-1	0	4.46101	10.1578
	OECM-1	0	156	359		OECM-1	0	10.1576	14.1858
	OECM-1	0	178	381		OECM-1	0	6.75413	12.0034
	OECM-1	0	80.6	124		OECM-1	0	9.27533	16.4897
	OECM-1	0	162	74		OECM-1	0	11.8286	13.4886
	OECM-1	0	97.7	9.41		OECM-1	0	10.2923	14.7534
	OECM-1	0	161	12.1		OECM-1	0	13.833	16.8127
	OECM-1	0	85.2	173		OECM-1	0	13.4742	18.2341
	OECM-1	0	129	400		OECM-1	0	10.4985	14.9595
	OECM-1	0	116	22		OECM-1	0	5.77683	10.7567
	OECM-1	0	14.6	3.99		OECM-1	0	9.66332	13.5759
	OECM-1	0	5.1	229		OECM-1	0	5.10136	9.56237
	OECM-1	0	271	292		OECM-1	0	9.51968	20.0908
	OECM-1	0	193	231		OECM-1	0	9.15908	13.0323
	OECM-1	0	229	68.8		OECM-1	0	14.3863	18.9491
	OECM-1	0	160	69.8		OECM-1	0	9.80486	14.3676
	OECM-1	0	270	241		OECM-1	0	9.0074	16.7736
	OECM-1	0	162	204		OECM-1	0	10.6433	18.3502
	OECM-1	0	159	133		OECM-1	0	6.68579	10.5984
	OECM-1	0	134	78.7		OECM-1	0	11.6329	17.0825
	OECM-1	0	178	14.6		OECM-1	0	9.12559	11.407
	OECM-1	0	151	17.2		OECM-1	0	10.1727	11.7377
	OECM-1	0	67.8	292		OECM-1	0	8.22569	11.5914
	OECM-1	0	148	94.8		OECM-1	0	23.1073	30.6333
	OECM-1	0	23.7	93.5		OECM-1	0	8.05646	12.5175
	OECM-1	0	124	155		OECM-1	0	7.70686	12.2696
	OECM-1	0	152	248		OECM-1	0	7.52597	11.987
	OECM-1	0	10.9	153		OECM-1	0	15.6503	18.4716
	OECM-1	0	10.6	192		OECM-1	0	12.1353	18.0947
	OECM-1	0	101	248		OECM-1	0	12.2232	16.786
	OECM-1	0	178	224		OECM-1	0	16.6456	24.4708
	OECM-1	0	53	184		OECM-1	0	14.397	20.0397
	OECM-1	0	16.6	212		OECM-1	0	11.0664	16.5996
	OECM-1	0	40.7	89.4		OECM-1	0	9.78923	13.0156
	OECM-1	0	71.2	171		OECM-1	0	13.3716	19.0144
	OECM-1	0	99.9	98.9		OECM-1	0	8.31822	11.0848
	OECM-1	0	93.5	114		OECM-1	0	7.27779	10.8208
	OECM-1	0	87	209		OECM-1	0	7.68697	9.68199
	OECM-1	0	147	107		OECM-1	0	8.16967	12.4912
	OECM-1	0	45.3	24.4		OECM-1	0	13.3716	18.3515
	OECM-1	0	39.7	15.7		OECM-1	0	5.64278	9.14228
	OECM-1	0	94.8	111		OECM-1	0	2.7666	7.08817
	OECM-1	0	34.8	183		OECM-1	0	13.1523	25.4005
	OECM-1	0	75.2	151		OECM-1	0	11.6197	21.5178
	OECM-1	0	31.9	115		OECM-1	0	11.407	20.4144
	OECM-1	0	73.1	219		OECM-1	0	19.5628	24.2579
	OECM-1	0	62.9	10.5		OECM-1	0	9.78923	15.432
	OECM-1	0	45.1	10.3		OECM-1	0	7.42357	15.7234
	OECM-1	0	56.7	168		OECM-1	0	4.21396	7.57967
	OECM-1	0	52	156		OECM-1	0	7.19316	10.9049
	OECM-1	0	25.8	99		OECM-1	0	10.0211	11.5861
	OECM-1	0	10.3	76.8		OECM-1	0	1.56503	9.31151
	OECM-1	0	6.31	60.7		OECM-1	0	36.8571	44.2393
	OECM-1	0	45.2	60.4		OECM-1	0	5.77683	8.59822
	OECM-1	0	60.4	120		OECM-1	0	9.85158	19.8267
	OECM-1	0	65.1	136		OECM-1	0	5.64278	8.6225
	OECM-1	0	51.3	155		OECM-1	0	4.21396	8.77675
	OECM-1	0	22.1	84		OECM-1	0	18.6001	28.6973
	OECM-1	0	29	102		OECM-1	0	2.7666	7.52644
	OECM-1	0	27.9	112		OECM-1	0	2.2814	6.19396
	OECM-1	0	16.8	229		OECM-1	0	9.27533	9.82865
	OECM-1	0	29.4	115		OECM-1	0	12.6298	17.0908
	OECM-1	0	13	99.6		OECM-1	0	6.84419	10.8724
	OECM-1	0	28.1	19.2		OECM-1	0	15.7283	17.3883
	OECM-1	0	38.2	45.5		OECM-1	0	9.27533	16.4897
	OECM-1	0	8.26	93.6		OECM-1	0	5.44957	7.73097
	OECM-1	0	31.6	21.3		OECM-1	0	0	7.21441
	OECM-1	0	2.82	12.4		OECM-1	0	13.8772	18.0912
						OECM-1	0	3.54298	4.0963
						OECM-1	0	18.6001	21.3667
						OECM-1	0	17.1618	19.6364
						OECM-1	0	3.22638	8.47564
						OECM-1	0	7.21441	9.56195
						OECM-1	0	8.22569	14.9571
						OECM-1	0	4.46101	6.67429
						OECM-1	0	9.20908	14.4583
						OECM-1	0	17.4975	25.1845
						OECM-1	0	16.283	21.2936
						OECM-1	0	15.5816	19.5717
						OECM-1	0	20.1412	26.5939
						OECM-1	0	14.3863	20.4979
						OECM-1	0	13.1523	18.4015
						OECM-1	0	11.8286	17.2782
						OECM-1	0	2.97972	19.0926
						OECM-1	0	4.75984	8.47162
						OECM-1	0	12.9174	16.6292
						OECM-1	0	4.46101	26.7386
						OECM-1	0	7.21441	13.1738
						OECM-1	0	7.44416	11.3567
						OECM-1	0	5.88187	11.3314
						OECM-1	0	6.84419	9.19173
						OECM-1	0	6.11162	9.338
						OECM-1	0	2.47452	3.71178
						OECM-1	0	3.36571	10.0515
						OECM-1	0	11.8416	27.2255
						OECM-1	0	10.44	15.8896
						OECM-1	0	8.2998	11.8428
						OECM-1	0	7.19316	12.2037
						OECM-1	0	14.1069	18.3209
						OECM-1	0	3.54298	11.5231
						OECM-1	0	8.05646	14.8106
						OECM-1	0	1.65996	5.68819
						OECM-1	0	6.45276	10.9138
						OECM-1	0	11.0248	13.3062
						OECM-1	0	11.0248	18.4484
						OECM-1	0	10.7435	17.22
						OECM-1	0	2.82139	30.8174
						OECM-1	0	6.11162	11.213
						OECM-1	0	13.2797	17.7062
						OECM-1	0	14.8986	21.8317
						OECM-1	0	9.12559	11.947
						OECM-1	0	6.84419	10.3437
						OECM-1	0	15.5816	24.0277
						OECM-1	0	7.44416	10.4239
						OECM-1	0	7.86415	9.52411
						OECM-1	0	7.76622	11.7563
						OECM-1	0	22.2569	28.3686

[truncated: 1 more sheets: avg. acc. distance]
